# Supplementary material for: The composition and functional protein subsystems of the human nasal microbiome in granulomatosis with polyangiitis: a pilot study
Source: Microbiome. 2019 Oct 22;7:137. doi: 10.1186/s40168-019-0753-z (PMC6806544; doi:10.1186/s40168-019-0753-z)
Supplement: Supplementary file 10 — Additional file 10: Table S5. 319 SEED functional protein subsystem with minimum abundance of 0.01% in base line samples. (XLSX 181 kb) [file 40168_2019_753_MOESM10_ESM.xlsx]

## Sheet: Supplementary Table 6 SEED func
Supplementary Table 6. 319 SEED functional protein subsystem with minimum abundance of 0.01% in base line samples
sample	group_n5	Chorismate_biosynthesis_in_Streptococci	5FCLlike_protein	5FCLlikeOF	ABC_transporter_oligopeptide_TC_3A151	Acetoin_butanediol_metabolism	Acetone_Butanol_Ethanol_Synthesis	AcetylCoA_biosynthesis_in_plants	AcetylCoA_carboxylase_complexes_in_plants	AcetylCoA_fermentation_to_Butyrate	acinetobacter_tca	Adhesins_in_Staphylococcus	Alanine_biosynthesis	Alanine_serine_glycine_metabolism_in_plants	Ammonia_assimilation	Archaeal_lipids	Arginine_and_Ornithine_Degradation	Arginine_Biosynthesis_extended	Arginine_deiminase_and_agmatine_deiminase_pathways_in_Streptococci	Arginine_Deiminase_Pathway	Arginine_metabolism_and_urea_cycle_in_plants	At1g69340_At2g40600	At2g23840	At4g10620_At3g57180_At3g47450	At5g37530_CsdL_protein_family	At5g63290	ATP_Synthases_HGM	Auxin_biosynthesis	B12_Biosynthesis_Tavares_copy1	B12_Cobalamin_HMP	Bacterial_Cytoskeleton	BEY_LIP	Biofilm_formation_in_Staphylococcus	Biotin_biosynthesis	Biotin_biosynthesis_in_plants	Biotin_HMP	Biotin_synthesis_&_utilization	Branched_chain_amino_acid_degradation_regulons	BranchedChain_Amino_Acid_Biosynthesis	Branchedchain_amino_acid_metabolism_in_plants	Butanol_Biosynthesis	CalvinBenson_cycle	CalvinBensonBassham_cycle_in_plants	cAMP_signaling_in_bacteria	CarD	CBSS1951021peg963	CBSS4528636peg1046	CBSS5656544peg3098_cAD1_cluster	Choline_and_Betaine_Uptake_and_Betaine_Biosynthesis
aGPA_20949_1#1_021_aGPA	aGPA	0.440529	0.660793	0.660793	0	0	0.220264	0.220264	0	0.440529	0.660793	0.220264	0	0	0	0.440529	0	0	0	0	0	0.440529	0	0	0	0	0.220264	0	0.220264	0.220264	0.660793	0.660793	0.220264	0	0	0	0	0	0	0.220264	0.440529	0.220264	0	0	0.220264	0.881057	0.220264	0	0
aGPA_20949_1#4_027_aGPA	aGPA	0.10218	0.851499	0.851499	0	0.13624	0.1703	0.476839	0.13624	0.10218	0.783379	0.13624	0.20436	0.340599	0.1703	0.13624	0.27248	0.27248	0.1703	0.1703	0.30654	0.27248	0.0681199	0.0681199	0.23842	0.476839	0.10218	0.0681199	0.613079	0.374659	0.27248	0.647139	0.0340599	0.27248	0.0340599	0.13624	0.30654	0.0340599	0.27248	0.27248	0.10218	0.30654	0.1703	0.13624	0.10218	0.374659	0.0340599	0.10218	0.20436
aGPA_20949_1#7_033_aGPA	aGPA	0.0514403	0.977366	0.977366	0.360082	0.154321	0.154321	0.617284	0.102881	0.0514403	0.977366	0.102881	0.154321	0.411523	0.257202	0.0514403	0	0.308642	0	0	0.257202	0.102881	0.205761	0.0514403	0.0514403	0.617284	0.205761	0.0514403	0.205761	0.154321	0.462963	0.771605	0.102881	0.411523	0.102881	0.154321	0.411523	0.154321	0.205761	0.257202	0.0514403	0.154321	0.0514403	0.154321	0.205761	0.411523	0.0514403	0.0514403	0.205761
aGPA_20949_1#9_037_aGPA	aGPA	0.333333	0.75	0.75	0.0833333	0.25	0.166667	0.25	0	0.0833333	0.833333	0.166667	0.0833333	0.25	0.0833333	0.0833333	0.416667	0.416667	0.333333	0.416667	0.333333	0.0833333	0.0833333	0.0833333	0.0833333	0.75	0	0.333333	0	0	0.666667	0.5	0.0833333	0.333333	0.0833333	0.0833333	0.333333	0.0833333	0.416667	0.5	0.0833333	0.0833333	0.0833333	0.0833333	0.25	0.5	0.25	0	0.0833333
aGPA_20949_1#19_051_aGPA	aGPA	0.160743	0.53581	0.53581	0.250045	0	0.232184	0.250045	0.107162	0.107162	0.571531	0.0714413	0.250045	0.250045	0.107162	0.0357207	0.250045	0.214324	0.285765	0.107162	0.196464	0.196464	0.0893017	0.0714413	0.214324	0.571531	0.107162	0.0893017	0.125022	0.0714413	0.428648	0.51795	0.053581	0.446508	0.160743	0.178603	0.51795	0.0893017	0.160743	0.107162	0.0714413	0.267905	0.178603	0.0893017	0.142883	0.500089	0.0714413	0.125022	0.142883
aGPA_21052_1#5_057_aGPA	aGPA	0.283651	0.489943	0.489943	0.206292	0.051573	0.128932	0.232078	0.103146	0.206292	0.464157	0.051573	0.103146	0.232078	0.257865	0	0.180505	0.103146	0.257865	0.154719	0.180505	0.154719	0.0257865	0.0773595	0.154719	0.850954	0.128932	0.309438	0.051573	0.0257865	0.283651	0.335224	0	0.747808	0.257865	0.257865	0.773595	0.180505	0.257865	0.335224	0.180505	0.154719	0.051573	0.206292	0.103146	0.386797	0.361011	0.103146	0.154719
aGPA_21052_1#8_061_aGPA	aGPA	0.245611	0.600382	0.600382	0.13645	0.172837	0.218321	0.272901	0.100064	0.281998	0.745929	0.145547	0.172837	0.227417	0.382061	0.154644	0.191031	0.191031	0.209224	0.0818703	0.209224	0.13645	0.0818703	0.127354	0.218321	0.536705	0.209224	0.13645	0.163741	0.127354	0.336578	0.482125	0.145547	0.673156	0.090967	0.127354	0.709542	0.263804	0.409351	0.473028	0.200127	0.145547	0.090967	0.118257	0.10916	0.391158	0.10916	0.191031	0.327481
aGPA_21052_1#9_063_aGPA	aGPA	0.186368	0.585729	0.625666	0.146432	0.119808	0.226305	0.119808	0.0665602	0.292865	0.638978	0.013312	0.13312	0.279553	0.186368	0.0931842	0.226305	0.146432	0.212993	0.159744	0.13312	0.173056	0.106496	0.0798722	0.13312	0.678914	0.119808	0.119808	0.266241	0.146432	0.505857	0.519169	0.0266241	0.665602	0.106496	0.146432	0.692226	0.106496	0.279553	0.252929	0.186368	0.173056	0.106496	0.186368	0.146432	0.306177	0.119808	0.0532481	0.13312
aGPA_21052_2#3_083_aGPA	aGPA	0.19685	0.459318	0.459318	0.0656168	0.19685	0.131234	0.262467	0.0656168	0.131234	0.524934	0.0656168	0.131234	0.262467	0.131234	0.0656168	0.787402	0.524934	0.393701	0.328084	0.459318	0	0.131234	0.0656168	0.0656168	0.787402	0.328084	0.0656168	0.0656168	0	0.590551	0.0656168	0.0656168	0.459318	0.131234	0.19685	0.459318	0.262467	0.328084	0.328084	0.0656168	0.393701	0.393701	0.19685	0.0656168	0.262467	0.0656168	0.0656168	0.459318
aGPA_21052_2#11_105_aGPA	aGPA	0.373641	0.475543	0.475543	0.169837	0.101902	0.169837	0.339674	0.169837	0.13587	0.815217	0.203804	0.169837	0.271739	0.0339674	0.407609	0.13587	0	0.203804	0.0679348	0.0679348	0.203804	0.0339674	0.169837	0.271739	0.543478	0.0679348	0.0339674	0.101902	0.0679348	0.305707	0.64538	0.0679348	0.577446	0.237772	0.271739	0.611413	0.169837	0.271739	0.339674	0.101902	0.203804	0.203804	0.13587	0.101902	0.407609	0.237772	0.169837	0.203804
aGPA_23612_5#16_111_aGPA	aGPA	0.286944	0.430416	0.430416	0.143472	0.143472	0.071736	0.071736	0.071736	0.071736	0.430416	0.35868	0.35868	0.215208	0.071736	0	0.502152	0.35868	0.35868	0.215208	0.430416	0.071736	0	0.143472	0.573888	0.286944	0.215208	0	0.071736	0	0.35868	0.35868	0.071736	0.215208	0	0	0.286944	0	0	0	0	0.573888	0.35868	0.143472	0.071736	0.143472	0.071736	0.215208	0.430416
aGPA_23612_7#14_125_aGPA	aGPA	0	0.4329	0.4329	0.4329	0	0	0	0	0	0.4329	0.865801	0	0.4329	0.865801	0	0.4329	0.4329	0.4329	0.4329	0.4329	0.865801	0	0	0.4329	0	0.4329	0	0	0	0.865801	0	0	0.4329	0	0	0.4329	0	0	0	0	0	0	0	0	0	0.4329	0	0
inGPA_23612_6#9_137_inGPA	inGPA	0.203149	0.457085	0.457085	0.203149	0.0507872	0.35551	0.253936	0.101574	0.304723	0.253936	0	0.203149	0.406298	0.101574	0.0507872	0.304723	0.101574	0.35551	0.253936	0.152362	0.203149	0.203149	0.101574	0.304723	1.01574	0.660234	0	0.101574	0.101574	0.203149	0.203149	0	0.406298	0.101574	0.203149	0.457085	0.152362	0.101574	0	0.304723	0.304723	0.152362	0.0507872	0.203149	0.507872	0	0.152362	0
inGPA_20949_1#3_025_inGPA	inGPA	0.226449	0.543478	0.543478	0.0452899	0.0452899	0.0452899	0.317029	0.0905797	0	0.951087	0.13587	0.271739	0.271739	0.13587	0.0905797	0.181159	0.317029	0.226449	0.0452899	0.317029	0.181159	0.13587	0.317029	0.407609	0.588768	0.13587	0	0.317029	0.317029	0.362319	0.181159	0.226449	0.226449	0.0452899	0.0452899	0.271739	0.0452899	0.13587	0.181159	0	0.0452899	0.0452899	0.271739	0.181159	0.498188	0.0452899	0.271739	0.407609
inGPA_20949_1#5_029_inGPA	inGPA	0.265604	0.398406	0.398406	0.531208	0.531208	0.398406	0.398406	0	0.132802	0.265604	1.19522	0	0.132802	0.132802	0	0.265604	0.132802	0.265604	0.132802	0.132802	0	0.265604	0.132802	0	0.664011	0.265604	0	0.265604	0.132802	0.132802	0.265604	0.132802	1.19522	0.265604	0.398406	1.19522	0	0.132802	0.132802	0.132802	0.398406	0.265604	0.398406	0.132802	0.664011	0	0.265604	0.531208
inGPA_20949_1#6_031_inGPA	inGPA	0.34713	0.614152	0.640854	0.24032	0.106809	0.160214	0.24032	0.0267023	0.106809	0.58745	0.160214	0.213618	0.213618	0.160214	0.133511	0.320427	0.34713	0.267023	0.160214	0.293725	0.106809	0.0534045	0.0534045	0.320427	0.694259	0.213618	0.0267023	0.133511	0.0801068	0.34713	0.320427	0.186916	0.373832	0.213618	0.24032	0.400534	0.0801068	0.213618	0.186916	0.0534045	0.293725	0.213618	0.106809	0.106809	0.373832	0.106809	0.106809	0.24032
inGPA_20949_1#10_039_inGPA	inGPA	0.121017	0.726099	0.726099	0.242033	0.161355	0.161355	0.242033	0.242033	0.0806777	0.968132	0.161355	0.121017	0.403388	0.161355	0.121017	0.282372	0.564744	0.242033	0.201694	0.403388	0.121017	0.0806777	0.0403388	0.0806777	0.282372	0.443727	0.0403388	0.0806777	0.0806777	0.121017	0.403388	0.0806777	0.645422	0.161355	0.121017	0.726099	0.121017	0.161355	0.161355	0.161355	0.322711	0.201694	0.0806777	0.0806777	0.484066	0.0806777	0.201694	0.322711
inGPA_20949_1#11_041_inGPA	inGPA	0.489542	0.534045	0.534045	0.0445038	0.222519	0.0445038	0.133511	0.267023	0.133511	0.667557	0.0445038	0.222519	0.133511	0.0890076	0.133511	0.222519	0.178015	0.178015	0.0445038	0.267023	0.0445038	0.0445038	0.0890076	0.222519	0.489542	0.133511	0.133511	0.267023	0.222519	0.712061	0.35603	0.0890076	0.578549	0.178015	0.178015	0.801068	0.133511	0.267023	0.400534	0	0.400534	0.267023	0.0445038	0.0890076	0.178015	0.222519	0.0445038	0.222519
inGPA_20949_1#12_043_inGPA	inGPA	0.235516	0.518135	0.518135	0.188413	0.109907	0.188413	0.157011	0.157011	0.235516	0.439629	0.0314021	0.329722	0.329722	0.109907	0.0314021	0.266918	0.172712	0.141309	0.0942063	0.141309	0.0942063	0.188413	0.125608	0.314021	0.737949	0.141309	0.141309	0.251217	0.204114	0.376825	0.502434	0.0471032	0.455331	0.0785053	0.141309	0.471032	0.141309	0.361124	0.29832	0.0785053	0.345423	0.204114	0.0628042	0.125608	0.392526	0.0628042	0.0628042	0.0785053
inGPA_20949_1#15_045_inGPA	inGPA	0.197628	0.527009	0.527009	0.131752	0	0.131752	0.197628	0.131752	0.131752	0.527009	0	0.263505	0.131752	0	0	0.395257	0.0658762	0.329381	0.329381	0.197628	0	0.131752	0.263505	0.263505	0.395257	0.592885	0.0658762	0.263505	0.197628	0.0658762	0.329381	0.131752	0.395257	0.0658762	0.197628	0.395257	0	0.197628	0.197628	0.131752	0.197628	0.0658762	0.263505	0	0.197628	0	0	0.263505
inGPA_20949_1#17_047_inGPA	inGPA	0.312989	0.469484	0.469484	0.156495	0.0782473	0	0.312989	0.0782473	0	0.704225	0.156495	0.312989	0.234742	0.156495	0	0.391236	0.156495	0.156495	0.156495	0.234742	0	0	0	0.0782473	0.704225	0.0782473	0.156495	0	0	0.625978	0.469484	0.0782473	0.469484	0.234742	0.156495	0.625978	0	0.469484	0.469484	0.0782473	0.234742	0.234742	0.156495	0.156495	0.234742	0.156495	0.156495	0.0782473
inGPA_20949_1#18_049_inGPA	inGPA	0.226586	0.641994	0.69864	0.132175	0.0755287	0.132175	0.377644	0.151057	0.0755287	0.830816	0.207704	0.283233	0.396526	0.0755287	0.16994	0.283233	0.226586	0.245468	0.132175	0.283233	0.16994	0.151057	0.151057	0.302115	0.509819	0.188822	0.0377644	0.0377644	0.0188822	0.528701	0.528701	0.151057	0.585347	0.0566465	0.113293	0.623112	0.151057	0.245468	0.302115	0.0566465	0.377644	0.283233	0.16994	0.151057	0.43429	0.188822	0.132175	0.188822
inGPA_21052_1#2_055_inGPA	inGPA	0.102459	0.614754	0.614754	0.136612	0.170765	0.239071	0.478142	0.136612	0.204918	0.717213	0.102459	0.204918	0.204918	0.170765	0.102459	0.375683	0.136612	0.34153	0.170765	0.170765	0.136612	0.068306	0.068306	0.239071	0.580601	0.307377	0.068306	0.068306	0.034153	0.34153	0.443989	0	0.443989	0.102459	0.102459	0.443989	0.170765	0.239071	0.273224	0.136612	0.34153	0.102459	0.068306	0.307377	0.648907	0.034153	0.204918	0.273224
inGPA_21052_1#11_065_inGPA	inGPA	0	0.699029	0.699029	0.038835	0.038835	0.15534	0.543689	0.0776699	0.116505	0.737864	0	0.038835	0.194175	0.349515	0.0776699	0.116505	0.15534	0.038835	0.038835	0.15534	0.0776699	0.15534	0.038835	0.116505	0.504854	0.31068	0.31068	0.271845	0.271845	0.427184	0.38835	0.0776699	0.660194	0.038835	0.116505	0.699029	0.038835	0.23301	0.23301	0.116505	0.194175	0.15534	0.038835	0.23301	0.38835	0.116505	0.194175	0.271845
inGPA_21052_1#12_067_inGPA	inGPA	0.318899	0.503525	0.520309	0.100705	0.0671366	0.0671366	0.251762	0.0503525	0.151057	0.654582	0.0335683	0.20141	0.234978	0.234978	0.0167842	0.20141	0.218194	0.251762	0.0839208	0.285331	0.151057	0.151057	0.134273	0.234978	0.704935	0.20141	0.0839208	0.268546	0.218194	0.419604	0.60423	0.0671366	0.352467	0.117489	0.134273	0.369251	0.134273	0.302115	0.234978	0.0671366	0.234978	0.134273	0.184626	0.134273	0.218194	0.0671366	0.0839208	0.100705
inGPA_21052_1#13_069_inGPA	inGPA	0.10929	0.291439	0.291439	0	0	0.0728597	0.145719	0.0364299	0.145719	0.473588	0.0364299	0.291439	0.182149	0.255009	0.10929	0.218579	0.327869	0.327869	0.10929	0.327869	0.218579	0.0728597	0.0728597	0.327869	0.582878	0.437158	0.145719	0.327869	0.218579	0.255009	0.437158	0	0.801457	0.145719	0.255009	0.801457	0.0728597	0.182149	0.218579	0.10929	0.0728597	0	0.182149	0.0364299	0.145719	0.0364299	0	0.10929
inGPA_21052_1#14_071_inGPA	inGPA	0.1619	0.728548	0.728548	0.0539665	0	0.188883	0.269833	0.0809498	0.215866	0.620615	0	0.215866	0.215866	0.0539665	0.0539665	0.215866	0.215866	0.269833	0.107933	0.215866	0.188883	0.188883	0.0539665	0.242849	0.701565	0.350783	0.0269833	0.485699	0.485699	0.215866	0.701565	0	0.512682	0.134916	0.242849	0.539665	0.215866	0.134916	0.1619	0.107933	0.242849	0.107933	0.107933	0.134916	0.188883	0	0.0809498	0.0809498
inGPA_21052_1#16_073_inGPA	inGPA	0.0846561	0.444444	0.465608	0.148148	0.021164	0.253968	0.31746	0.0846561	0.31746	0.380952	0.0634921	0.253968	0.190476	0.21164	0.0634921	0.126984	0.169312	0.31746	0.0846561	0.148148	0.232804	0.10582	0.0634921	0.253968	0.550265	0.190476	0.126984	0.10582	0.0634921	0.380952	0.634921	0.042328	1.67196	0.042328	0.042328	1.75661	0.275132	0.253968	0.31746	0.275132	0.253968	0.126984	0.126984	0.0634921	0.402116	0	0.190476	0.10582
inGPA_21052_1#17_075_inGPA	inGPA	0.122474	0.673607	0.673607	0.061237	0.122474	0.244948	0.183711	0.306185	0.367422	0.673607	0	0.122474	0.183711	0.061237	0.122474	0.244948	0.122474	0	0.061237	0.122474	0.061237	0.734844	0	0	0.428659	0.122474	0.061237	0.244948	0.244948	0.122474	0.306185	0	0.61237	0.122474	0.183711	0.673607	0.061237	0.061237	0	0.244948	0.244948	0.122474	0.061237	0.061237	0.183711	0.183711	0	0.244948
inGPA_21052_1#18_077_inGPA	inGPA	0	0.600962	0.721154	0.240385	0	0.360577	0.120192	0	0.480769	0.841346	0	0	0.480769	0	0.120192	0	0.120192	0	0	0.120192	0	0	0	0	0.240385	0.120192	0	0.120192	0.120192	0.360577	0.961538	0	0.841346	0.240385	0.240385	0.841346	0.480769	0.240385	0.240385	0.120192	0.120192	0	0.360577	0	1.20192	0.120192	0	0.120192
inGPA_21052_2#2_081_inGPA	inGPA	0.268508	0.556195	0.594553	0.134254	0.0958957	0.23015	0.306866	0.0383583	0.23015	0.421941	0.0767165	0.306866	0.44112	0.326045	0.268508	0.21097	0.115075	0.153433	0.0767165	0.115075	0.191791	0.153433	0.0767165	0.249329	0.767165	0.115075	0.191791	0.326045	0.287687	0.153433	0.575374	0.115075	0.402762	0.0383583	0.115075	0.402762	0.153433	0.191791	0.23015	0.115075	0.153433	0.153433	0.0958957	0.172612	0.364404	0.0767165	0.0575374	0.268508
inGPA_21052_2#4_085_inGPA	inGPA	0.144383	0.375397	0.375397	0.34652	0.115507	0.0866301	0.144383	0.144383	0.115507	0.317644	0.0577534	0.404274	0.0866301	0.231014	0.115507	0.25989	0.288767	0.202137	0.144383	0.25989	0.0866301	0.144383	0.0577534	0.404274	0.808548	0.34652	0.115507	0.548657	0.462027	0.43315	0.404274	0.144383	0.693041	0.115507	0.231014	0.693041	0.0577534	0.317644	0.231014	0.0866301	0.231014	0.0866301	0.0577534	0.0866301	0.34652	0	0.0866301	0.25989
inGPA_21052_2#5_087_inGPA	inGPA	0.2559	0.369633	0.398067	0.113733	0.142167	0.199033	0.312767	0.1706	0.142167	0.853	0.0284333	0.3412	0.284333	0.199033	0.0853	0.199033	0.199033	0.284333	0.142167	0.199033	0.142167	0.1706	0.2559	0.3412	0.739266	0.312767	0.0853	0.0853	0	0.3412	0.398067	0.142167	0.568666	0.142167	0.199033	0.653966	0.142167	0.227467	0.1706	0.0853	0.454933	0.3412	0.0853	0.113733	0.398067	0.0853	0.0568666	0.2559
inGPA_21052_2#6_091_inGPA	inGPA	0.101937	0.356779	0.356779	0.0509684	0.0509684	0.203874	0.101937	0.203874	0.152905	0.662589	0.0509684	0.30581	0.356779	0.101937	0.0509684	0.254842	0.407747	0.356779	0.203874	0.356779	0.152905	0.203874	0.0509684	0.101937	0.101937	0.101937	0.152905	0.560652	0.560652	0.458716	0.509684	0.0509684	0.917431	0.203874	0.356779	1.07034	0.407747	0.407747	0.356779	0.101937	0.30581	0.152905	0.101937	0	0.203874	0.101937	0	0.152905
inGPA_21052_2#7_093_inGPA	inGPA	0.165948	0.69698	0.69698	0.0331895	0.066379	0.298706	0.232327	0.0331895	0.298706	0.497843	0.066379	0.199137	0.265516	0.0331895	0.165948	0.265516	0.0995685	0.165948	0.132758	0.066379	0.265516	0.199137	0.0995685	0.531032	0.69698	0.365085	0.232327	0.066379	0.066379	0.331895	0.497843	0.165948	0.630601	0.132758	0.132758	0.630601	0.199137	0.0995685	0.0995685	0.132758	0.298706	0.165948	0.165948	0.331895	0.199137	0.165948	0.0995685	0.0995685
inGPA_21052_2#8_099_inGPA	inGPA	0.2079	0.4725	0.4914	0.2457	0.0378	0.1134	0.2835	0.0567001	0.0945001	0.699301	0.0567001	0.888301	0.189	0.1701	0.0567001	0.3591	0.3402	0.2835	0.2646	0.2646	0.0945001	0.0567001	0.1512	0.3024	0.888301	0.2457	0.1134	0.2457	0.1512	0.3213	0.3969	0.0756001	0.2835	0.0756001	0.1323	0.3024	0.1323	0.1512	0.2457	0.0945001	0.378	0.2268	0.0189	0.1512	0.4347	0.0567001	0.0567001	0.1512
inGPA_21052_2#9_101_inGPA	inGPA	0.435281	0.595647	0.618557	0.229095	0.091638	0.252005	0.435281	0.137457	0.091638	0.618557	0.206186	0.091638	0.137457	0.114548	0.137457	0.389462	0.114548	0.412371	0.160367	0.160367	0.0687285	0.045819	0.091638	0.274914	0.664376	0.274914	0.045819	0.297824	0.297824	0.504009	0.45819	0.137457	0.45819	0.045819	0.091638	0.45819	0.0687285	0.183276	0.206186	0.0687285	0.343643	0.274914	0.160367	0.0687285	0.572738	0.0687285	0.0687285	0.435281
inGPA_21052_2#10_103_inGPA	inGPA	0.210305	0.525762	0.578339	0	0.210305	0.0525762	0.262881	0.0525762	0.0525762	0.736067	0.0525762	0.262881	0.157729	0.157729	0.157729	0.210305	0.578339	0.315457	0.157729	0.683491	0.210305	0.157729	0.105152	0.210305	0.473186	0.0525762	0.0525762	0.105152	0	0.788644	0.630915	0.157729	0.262881	0	0	0.315457	0.157729	0.315457	0.42061	0.105152	0.262881	0.157729	0.0525762	0.105152	0.473186	0.0525762	0.105152	0.525762
inGPA_21052_2#12_107_inGPA	inGPA	0.222387	0.407709	0.407709	0.111193	0.111193	0.111193	0.296516	0.33358	0.185322	0.815419	0	0.111193	0.185322	0.259451	0.0370645	0.222387	0.33358	0.185322	0.111193	0.33358	0.0370645	0.148258	0.0370645	0.111193	0.704225	0.185322	0.111193	0.0370645	0	0.630096	0.481838	0.074129	0.481838	0.0370645	0.074129	0.593032	0.148258	0.444774	0.481838	0.111193	0.259451	0.074129	0.259451	0.111193	0.222387	0.0370645	0	0.296516
inGPA_21052_2#13_109_inGPA	inGPA	0.273651	0.625489	0.625489	0	0.273651	0.273651	0.39093	0.0781861	0.0781861	0.781861	0.039093	0.195465	0.312744	0.0781861	0.156372	0.430023	0.430023	0.312744	0.234558	0.312744	0.156372	0.117279	0.0781861	0.234558	0.586396	0.117279	0.156372	0.039093	0	0.351837	0.39093	0.039093	0.312744	0.039093	0.039093	0.351837	0.0781861	0.469116	0.50821	0.0781861	0.273651	0.234558	0.156372	0.039093	0.547303	0.117279	0.156372	0.312744
inGPA_21052_2#14_117_inGPA	inGPA	0.142248	0.248933	0.248933	0.106686	0	0.0711238	0.106686	0.284495	0.0711238	0.817923	0	0.284495	0.213371	0.142248	0.0355619	0.284495	0.355619	0.106686	0.0711238	0.248933	0.0711238	0.0711238	0.106686	0.106686	0.889047	0.320057	0.142248	0.177809	0	0.391181	0.533428	0.0355619	0.782361	0.213371	0.248933	0.853485	0.213371	0.213371	0.248933	0	0.0711238	0.0355619	0.0355619	0.0711238	0.320057	0.0355619	0.106686	0.355619
inGPA_21052_2#15_119_inGPA	inGPA	0.223214	0.223214	0.223214	0	0.111607	0.111607	0.223214	0.111607	0.111607	0.446429	0.111607	0.223214	0.111607	0.111607	0.111607	0.446429	0.111607	0.446429	0.223214	0.223214	0.558036	0.111607	0	0.111607	0.558036	0.111607	0	0	0	0.558036	0.78125	0	0.892857	0.223214	0.223214	0.892857	0.223214	0	0.223214	0	0.446429	0.223214	0.334821	0.223214	0.558036	0	0	0
inGPA_23612_5#1_089_inGPA	inGPA	0.283745	0.608026	0.648561	0.0405351	0.0810701	0.283745	0.526956	0.16214	0.24321	0.689096	0.0405351	0.405351	0.24321	0.0405351	0.0810701	0.445886	0.283745	0.405351	0.324281	0.24321	0.16214	0.121605	0.121605	0.526956	0.729631	0.121605	0.0810701	0.0810701	0	0.0405351	0.486421	0.0810701	0.486421	0.0405351	0.0405351	0.567491	0.121605	0.121605	0.0810701	0.0405351	0.0810701	0.0810701	0	0	0.445886	0.0405351	0.202675	0.202675
inGPA_23612_5#6_095_inGPA	inGPA	0.574713	0	0	0.574713	0.574713	0	0.574713	0	0	0	0	0	0	0.574713	0	0.574713	0	0	0	0	0	0	0	0	1.14943	0	0	0	0	0	0	0	1.72414	0	0	1.72414	0	1.14943	1.14943	0	0	0	0	0	0	0	0.574713	0.574713
inGPA_23612_5#7_129_inGPA	inGPA	0	0	0	0	0	0	0	0	0.429185	1.28755	0.858369	0	0	0	0.429185	0	0.429185	0	0	0	0	0	0	0	0.429185	0	0	0	0	0	0.858369	0.858369	0	0	0	0	0	0	0	0	0.429185	0.429185	0.429185	0	0	0	0	0
inGPA_23612_5#11_097_inGPA	inGPA	0.280112	0.373483	0.373483	0.466853	0.0933707	0.0933707	0.280112	0.280112	0.0933707	0.466853	0.186741	0	0.0933707	0.186741	0.0933707	0.280112	0.0933707	0.0933707	0.0933707	0.0933707	0.0933707	0	0.0933707	0.0933707	0.466853	0.186741	0.280112	0.0933707	0	0.466853	0.373483	0.186741	0.0933707	0	0	0.0933707	0	0	0.0933707	0.0933707	0.280112	0.186741	0.0933707	0	0.373483	0	0.0933707	0.280112
inGPA_23612_5#12_131_inGPA	inGPA	0.5	0.75	0.75	0.5	0.25	0.5	0	0	0.75	0.25	0.5	0.75	0.75	0.25	0.5	0.25	0.25	0	0	0	1	0	0	0.75	0.75	0.25	0.25	0	0	0	0.75	0	0.5	0	0.25	0.5	0.25	0	0	0.25	0.25	0	0	0.25	0.5	0	0.25	0.5
inGPA_23612_5#17_133_inGPA	inGPA	0	0.493827	0.493827	0	0.246914	0.493827	0	0.246914	0.246914	0	0	0.493827	0.740741	0.740741	0	0.740741	0	0	0	0	0.246914	0.246914	0.246914	0.246914	0.246914	0.246914	0	0	0	0.246914	0.493827	0	0.246914	0	0	0.246914	0.246914	0.493827	0.493827	0	0.740741	0.246914	0	0.246914	0.493827	0	0	0
inGPA_23612_5#18_153_inGPA	inGPA	0	0.471698	0.471698	0	0	0.471698	0	0	0.943396	0	0	0	0	0	0	0	0	0.943396	0	0	0	0.471698	0	0	2.35849	0.471698	0.471698	0	0	0	0.471698	0	0.943396	0.471698	0.471698	0.943396	0	0	0	0	0	0	0.471698	0.471698	0.471698	0	0	0
inGPA_23612_6#3_115_inGPA	inGPA	0.189994	0.443319	0.50665	0.0633312	0.189994	0.126662	0.189994	0.126662	0.189994	0.569981	0	0.126662	0.316656	0.253325	0.0633312	0.126662	0.50665	0.126662	0.0633312	0.443319	0.126662	0.0633312	0.126662	0.126662	0.569981	0.189994	0	0	0	0.443319	0.189994	0.126662	0.50665	0.126662	0.189994	0.50665	0.0633312	0.253325	0.253325	0.126662	0.379987	0.316656	0.316656	0.126662	0.189994	0.0633312	0	0.316656
inGPA_23612_6#12_113_inGPA	inGPA	0.101112	0.606673	0.606673	0.303337	0.303337	0	0	0.101112	0.202224	0.707786	0.202224	0.202224	0.404449	0.303337	0	0.101112	0	0.303337	0	0.101112	0	0.303337	0	0.303337	0.606673	0.101112	0.202224	0	0	0.101112	0.202224	0.202224	1.01112	0.101112	0.101112	1.01112	0	0.404449	0.404449	0	0.303337	0.101112	0.101112	0	0.303337	0	0.101112	0.101112
inGPA_23612_6#16_121_inGPA	inGPA	0.171821	0	0	0.171821	0	0	0.171821	0.343643	0	1.03093	0.343643	0	0.171821	0.343643	0	0.343643	0.343643	0.343643	0.171821	0.515464	0.171821	0	0	0	0.859107	0.171821	0	0	0	0.515464	0.515464	0.687285	0.687285	0.343643	0.515464	0.859107	0.171821	0.171821	0.343643	0	0.171821	0.171821	0	0.343643	0	0.343643	0	0
inGPA_23612_7#3_139_inGPA	inGPA	0.21322	0.639659	0.639659	0	0.426439	0.852878	0.426439	0	0.21322	0	0.21322	0	0.426439	0	0.21322	0	0	0	0	0.21322	0	0	0	0.21322	0.426439	0.426439	0	0	0	0.852878	0.426439	0.21322	1.27932	0.21322	0.426439	1.27932	0	0.639659	0.639659	0	0.21322	0.21322	0.426439	0	0.852878	0.639659	0.639659	0.426439
inGPA_23612_7#8_161_inGPA	inGPA	0	0.381679	0.381679	0.381679	0.763359	0	0.19084	0	0.381679	0.572519	0.381679	0.19084	0.572519	0.19084	0.381679	0.381679	0	0.572519	0.19084	0.19084	0.381679	0	0.763359	0.19084	0.381679	0.19084	0.572519	0	0	0.954198	1.71756	0.381679	0.19084	0.19084	0.19084	0.19084	0.19084	0	0.381679	0	0	0	0.19084	0	0.19084	0	0.19084	0
inGPA_23612_7#10_123_inGPA	inGPA	0.203666	0.407332	0.407332	0.203666	0.203666	0	0.203666	0	0	0.814664	0.407332	0.610998	0.407332	0.203666	0	0.610998	0.407332	0.814664	0.610998	0.407332	0.610998	0	0	0.814664	0	0.203666	0	0	0	1.01833	1.01833	0.610998	0	0	0	0	0	0.203666	0.203666	0	0.203666	0	0	0.203666	0.610998	0	0.203666	0.203666
EGPA_23612_5#3_147_EGPA	DC	0.118765	0.712589	0.831354	0.118765	0	0.118765	0.950119	0.118765	0.118765	0.712589	0.356295	0.118765	0.118765	0.23753	0.118765	0	0.23753	0	0	0.356295	0	0	0.23753	0.356295	0.475059	0.118765	0.23753	0	0	0.593824	1.06888	0.356295	0.23753	0.118765	0.118765	0.23753	0	0.118765	0.118765	0.118765	0.475059	0.356295	0.118765	0.118765	0.593824	0.23753	0.23753	0.118765
EGPA_23612_5#8_149_EGPA	DC	0.31746	0.47619	0.47619	0.15873	0.15873	0.47619	0.47619	0	0.31746	0.634921	0.31746	0.15873	0.31746	0.15873	0.31746	0.15873	0.31746	0.47619	0	0.47619	0	0	0	0.15873	0.634921	0	0.15873	0.15873	0.15873	0.15873	0.31746	0.31746	0.793651	0.15873	0.15873	0.793651	0	0	0	0.15873	0.15873	0.15873	0	0.634921	0.31746	0.793651	0	0
EGPA_23612_5#13_151_EGPA	DC	0	0.31746	0.31746	0.634921	0.634921	0	0	0.31746	0.31746	0	0	0.31746	0	0	0	0	0.31746	0	0	0.31746	0	0.634921	0	0	0.31746	0.634921	0	0	0	0	0.634921	0	0.634921	0	0	0.634921	0.31746	0.952381	0.952381	0	0.31746	0.31746	0	0.31746	0.634921	0	0	0.31746
EGPA_23612_6#14_155_EGPA	DC	0.189934	0.759734	0.759734	0	0.189934	0.0949668	0.189934	0.189934	0.189934	0.569801	0.189934	0.0949668	0.0949668	0.2849	0	0.379867	0	0.379867	0.189934	0.0949668	0.0949668	0.379867	0.189934	0	0.759734	0.0949668	0.189934	0	0	0.474834	0.949668	0.2849	0.189934	0	0.0949668	0.189934	0.189934	0.2849	0.2849	0	0.2849	0.0949668	0.189934	0.189934	0.569801	0	0	0.189934
EGPA_23612_6#18_157_EGPA	DC	0.289226	0.650759	0.650759	0.21692	0.289226	0.433839	0.21692	0	0.361533	0.650759	0.144613	0.144613	0.433839	0.144613	0	0.21692	0	0.21692	0.21692	0.0723066	0.0723066	0.144613	0	0.289226	0.723066	0.289226	0	0	0	0.506146	0.578453	0.144613	0.650759	0.21692	0.289226	0.650759	0.21692	0.650759	0.650759	0.144613	0.144613	0.144613	0.289226	0.144613	0.144613	0.289226	0.361533	0.361533
EGPA_23612_7#4_159_EGPA	DC	0	0.461538	0.461538	0	0.0769231	0.0769231	0.153846	0.153846	0.0769231	0.615385	0	0.153846	0.307692	0.230769	0.307692	0.615385	0.461538	0.615385	0.230769	0.461538	0.307692	0.0769231	0.153846	0.230769	1.15385	0.230769	0.230769	0.0769231	0.0769231	0.230769	0.384615	0	1.07692	0.461538	0.538462	1.15385	0.0769231	0.307692	0.307692	0.0769231	0.307692	0.0769231	0.230769	0.0769231	0.230769	0	0.153846	0.461538
EGPA_23612_7#11_143_EGPA	DC	0	0.435256	0.435256	0.326442	0.108814	0.108814	0.54407	0	0.217628	0.870511	0.217628	0.326442	0.217628	0.108814	0.108814	0.326442	0.217628	0.326442	0.217628	0.108814	0.652884	0.108814	0.108814	0.326442	0.326442	0.326442	0.108814	0	0	0.761697	0.761697	0	0.652884	0.217628	0.217628	0.652884	0.326442	0.435256	0.326442	0	0.108814	0	0	0.435256	0.326442	0	0	0
EGPA_23612_7#12_163_EGPA	DC	0.197628	0.494071	0.494071	0.197628	0.0988142	0.197628	0.0988142	0.197628	0.197628	0.889328	0.197628	0.296443	0.395257	0.296443	0.0988142	0.0988142	0.0988142	0.296443	0.0988142	0.197628	0.0988142	0.0988142	0.0988142	0.296443	0.395257	0	0.197628	0	0	0.0988142	0.296443	0.296443	0.395257	0	0	0.395257	0.0988142	0.197628	0.296443	0.197628	0.395257	0.296443	0.0988142	0.0988142	0.395257	0	0.395257	0.197628
EGPA_23612_7#15_145_EGPA	DC	0.136612	0.273224	0.273224	0	0.273224	0.136612	0.409836	0	0.136612	0.546448	0.136612	0.273224	0.136612	0.136612	0.273224	0.409836	0.546448	0.273224	0.136612	0.546448	0.546448	0.136612	0	0.136612	0.273224	0.136612	0.136612	0	0	0.546448	1.0929	0.409836	0.546448	0.136612	0.136612	0.546448	0.273224	0.136612	0.409836	0	0.409836	0.409836	0	0.409836	0.136612	0	0.136612	0.956284
EGPA_23612_7#16_165_EGPA	DC	0.120048	0.240096	0.360144	0.120048	0.120048	0.360144	0.240096	0.360144	0.120048	0.360144	0	0.240096	0	0.120048	0	0.240096	0.360144	0.120048	0	0.480192	0	0	0.360144	0.120048	0.240096	0	0	0	0	0.480192	0.120048	0	0.60024	0	0.120048	0.720288	0.360144	0.840336	0.720288	0	0.480192	0.480192	0.120048	0.120048	0.480192	0	0.120048	0.60024
EGPA_23612_5#2_127_EGPA	DC	0	0	0	0.617284	0	0	0	0.617284	0	0	0	0	0	0	0	0	0	0	0	0	0	0	0	0	1.23457	0	0	0	0	0.617284	0.617284	0	1.23457	0.617284	0.617284	1.85185	0	0	0	0	0.617284	0	0.617284	0	0	0	0	0
EGPA_23612_6#4_135_EGPA	DC	0	0.674157	0.674157	0.11236	0	0.449438	0.449438	0.11236	0.337079	0.786517	0.224719	0.449438	0.674157	0.224719	0.224719	0.449438	0.786517	0.337079	0.337079	0.561798	0.561798	0.11236	0.11236	0.786517	0.786517	0.11236	0	0	0	0.786517	0.898876	0.337079	0.561798	0.11236	0.11236	0.561798	0.224719	0	0.224719	0.337079	0.337079	0.11236	0	0	0.449438	0.11236	0.11236	0.449438
EGPA_23612_7#7_141_EGPA	DC	0.142959	0.643317	0.643317	0.142959	0.214439	0.214439	0.428878	0.0714796	0.285919	0.357398	0.214439	0.285919	0.285919	0.0714796	0.214439	0.285919	0.357398	0.428878	0.285919	0.214439	0.142959	0.0714796	0.142959	0.428878	0.786276	0	0.214439	0	0	0.357398	0.643317	0.214439	0.214439	0.142959	0.142959	0.285919	0.214439	0.214439	0.285919	0.0714796	0.0714796	0.0714796	0.0714796	0.0714796	0.428878	0.214439	0.0714796	0.142959
HC_23612_5#4_167_HC	HC	0.239521	0.479042	0.479042	0.239521	0.359281	0.359281	0.11976	0	0.359281	0.598802	0.11976	0.11976	0.239521	0.11976	0.11976	0.239521	0.11976	0.359281	0.239521	0.11976	0	0.11976	0	0.479042	0.958084	0	0	0	0	0	0.598802	0.359281	1.07784	0.838323	0.838323	1.07784	0.11976	0.239521	0.11976	0.239521	0.11976	0.11976	0.11976	0.239521	0.359281	0.11976	0.11976	0.479042
HC_23612_5#9_169_HC	HC	0.186916	0.186916	0.186916	0	0	0.186916	0.186916	0.373832	0	0	0	0.560748	0.186916	0	0	0	0.186916	0.186916	0	0.186916	0.186916	0.186916	0	0.186916	0.373832	0.560748	0	0	0	0.373832	0	0	0.186916	0.186916	0	0.373832	0	0.373832	0.186916	0	0.373832	0.186916	0	0	0.560748	0	0.186916	0.186916
HC_23612_5#14_171_HC	HC	0.250313	0.625782	0.625782	0	0.250313	0.125156	0.125156	0	0	0.375469	0.375469	0.375469	0.625782	0.250313	0.125156	0.250313	0.250313	0.250313	0.125156	0.125156	0.625782	0.125156	0	0.125156	0.375469	0.250313	0.250313	0	0	0.375469	1.12641	0.125156	0.125156	0.125156	0.125156	0.125156	0.125156	0.375469	0.375469	0	0.375469	0.250313	0.250313	0.250313	0.500626	0	0.125156	0.250313
HC_23612_6#1_173_HC	HC	0.147059	0.294118	0.294118	0.588235	0	0.294118	0.294118	0	0.588235	0.294118	0	0.147059	0.441176	0.147059	0.147059	0.588235	0.147059	0.735294	0.441176	0.147059	0.147059	0	0.147059	0.294118	0.588235	0	0.147059	0.147059	0.147059	0.147059	0.441176	0.147059	0.588235	0.147059	0.147059	0.588235	0.588235	0	0.588235	0.294118	0	0	0.147059	0	0.588235	0	0.294118	0.588235
HC_23612_6#6_175_HC	HC	0	0.671141	0.671141	0.223714	0	0	0.223714	0.223714	0	1.11857	0.447427	0	0.223714	0.223714	0	0.894855	0.447427	0.894855	0.671141	0.447427	0	0	0.671141	0.223714	0.894855	0.223714	0	0	0	0.223714	0.447427	0.447427	0.223714	0	0	0.223714	0	0.223714	0.447427	0	0.223714	0	0	0.223714	0.223714	0.671141	0.223714	0.223714
HC_23612_6#11_177_HC	HC	0	0.185185	0.185185	0	0	0	0.185185	0	0	0.37037	0.185185	0.185185	0	0.185185	0.555556	0	0	0	0	0	0.185185	0	0	0.185185	0.925926	0.185185	0	0.185185	0	0.925926	0.185185	0.185185	0.37037	0.185185	0.37037	0.37037	0.185185	0.185185	0.185185	0	0.555556	0.37037	0.185185	0.37037	0.185185	0.740741	0.37037	0
HC_23612_6#15_179_HC	HC	0.132979	0.332447	0.332447	0.332447	0.0664894	0.132979	0.332447	0.0664894	0	0.598404	0.132979	0.398936	0.0664894	0.132979	0.398936	0.199468	0.199468	0.265957	0.0664894	0.199468	0.132979	0.0664894	0.0664894	0.132979	0.398936	0.132979	0.332447	0	0	0.398936	0.398936	0.199468	0.598404	0.0664894	0.0664894	0.598404	0.265957	0.531915	0.531915	0	0.199468	0.132979	0	0.199468	0.598404	0.199468	0.0664894	0.398936
HC_23612_7#1_181_HC	HC	0	0.688073	0.688073	0	0.688073	0	0.688073	0	0.917431	0.458716	0.229358	0	0.458716	0	0	0.229358	0	0	0	0	0.458716	0.458716	0.229358	0	0.458716	0.229358	0	0	0	0.229358	1.14679	0	1.37615	0	0	1.37615	0	0.229358	0.229358	0	0.229358	0	0	0	0.458716	0	0	0
HC_23612_7#5_183_HC	HC	0	3.8961	3.8961	0	0	0	0	0	0	0	0	1.2987	0	0	0	0	0	0	0	0	0	0	0	1.2987	0	0	0	0	0	0	0	0	0	0	0	0	0	0	0	0	0	0	0	1.2987	0	0	0	0
HC_23612_7#9_185_HC	HC	0	1.02302	1.02302	0.255754	0	0.255754	0.255754	0	0.255754	0.255754	0	0	1.02302	0	0.255754	0	0	0	0	0	0.255754	0	0.255754	0	0.767263	0.255754	0	0	0	0.511509	1.02302	0	0	0	0	0	0	0	0	0	0.255754	0.255754	0	0	0.511509	0	0	0
HC_23612_7#13_187_HC	HC	0.123762	0.618812	0.618812	0	0.123762	0.247525	0.123762	0	0.247525	0.371287	0.371287	0.123762	0	0.123762	0.123762	0.247525	0.123762	0.247525	0.247525	0.247525	0.123762	0	0.123762	0.247525	0.123762	0.49505	0.123762	0	0	0.742574	0.371287	0.123762	0.742574	0.123762	0.123762	0.742574	0.123762	0.123762	0.247525	0.123762	0.618812	0.49505	0	0.123762	0.247525	0.247525	0.247525	0.49505
20949_1#2_023_HHC_of_021	HHC	0.351636	0.459832	0.459832	0.243441	0.108196	0.0811469	0.162294	0.189343	0.0811469	0.351636	0.0540979	0.189343	0.162294	0.108196	0.0811469	0.216392	0.189343	0.216392	0.0811469	0.135245	0.162294	0.243441	0.108196	0.162294	0.622126	0.135245	0.324588	0.162294	0.0811469	0.324588	0.27049	0.135245	0.540979	0.162294	0.216392	0.540979	0.189343	0.595077	0.649175	0.027049	0.378685	0.189343	0.189343	0.135245	0.162294	0.0811469	0.162294	0.162294
20949_1#8_035_HHC_of_037	HHC	0.354359	0.60241	0.60241	0.0708717	0.0354359	0.0354359	0.42523	0.141743	0.0354359	0.850461	0.0354359	0.141743	0.496102	0.0354359	0.248051	0.248051	0.106308	0.141743	0.106308	0.141743	0.0708717	0.106308	0.212615	0.177179	0.673281	0.177179	0.0354359	0.60241	0.60241	0.177179	0.531538	0.0354359	0.42523	0.177179	0.248051	0.42523	0.0708717	0.106308	0.141743	0.0354359	0.318923	0.177179	0	0.0708717	0.318923	0.0708717	0.141743	0.141743
21052_1#1_053_HHC_of_51	HHC	0.385109	0.449294	0.449294	0.256739	0	0.0641849	0.256739	0.192555	0.12837	0.898588	0.0641849	0.256739	0.192555	0.192555	0.256739	0	0.320924	0	0	0.449294	0.0641849	0.12837	0.320924	0.12837	0.192555	0.12837	0.12837	0.385109	0.192555	0.256739	0.449294	0	0.12837	0.0641849	0.0641849	0.12837	0.0641849	0.12837	0.0641849	0.12837	0.320924	0.256739	0.0641849	0.192555	0.577664	0.0641849	0.0641849	0.256739
21052_1#7_059_HHC_of_57	HHC	0.240493	0.511048	0.511048	0.0901849	0.150308	0.195401	0.315647	0.255524	0.195401	0.646325	0.105216	0.210431	0.345709	0.150308	0.0901849	0.150308	0.165339	0.165339	0.0300616	0.135277	0.18037	0.0901849	0.135277	0.240493	0.706448	0.165339	0.0601233	0.210431	0.120247	0.37577	0.496017	0.105216	0.465955	0.120247	0.150308	0.55614	0.18037	0.255524	0.345709	0.120247	0.330678	0.225462	0.120247	0.18037	0.330678	0.0901849	0.165339	0.240493
[truncated: 269 more columns]
